# Supplementary material for: Combining treatment effects from mixed populations in meta-analysis: a review of methods
Source: BMC Med Res Methodol. 2025 Apr 2;25:86. doi: 10.1186/s12874-025-02507-3 (PMC11963434; doi:10.1186/s12874-025-02507-3)
Supplement: Supplementary file 1 — Supplementary Material 1. [file 12874_2025_2507_MOESM1_ESM.rmd]

---
title: "Comparison of Methods"
output: 
  bookdown::html_document2: 
    toc: true
    toc_depth: 2
    toc_float: true
    theme: cosmo
    self_contained: true
    sidebar: true
    code_folding: hide
    number_sections: true
date: "2024-11-11"
---

```{r setup, include=FALSE}
knitr::opts_chunk$set(echo = TRUE)

library(ggplot2)
library(MASS)
library(knitr)
library(kableExtra)
library(flexsurv)
library(GGally)
library(copula)
library(dplyr)
library(simsurv)
library(survival)
library(survminer)
library(rstan)
library(shinystan)
library(bayesplot)
library(R2WinBUGS)
library(gridExtra)
library(V8)
library(patchwork)
library(nlme)

```

```{r data_mCRC, include=FALSE}

# Clear environment 
rm(list = ls())

# Set working directory
work.dir <- ""

# Set WinBUGS directory 
bd <- ""

# PFS and OS data 
data <- data.frame(Study=c("Ciardiello 2016", "Ye 2013", "Seymour 2013", "Qin 2018", "Primrose 2014", 
                           "Peeters 2010", "Peeters 2014", "Douillard 2014", "Van Cutsem 2009", "Guren 2017", 
                           "Bokemeyer 2009", "Sobrero 2008", "Modest 2019"), 
                   logHR_OS_WT=c(-0.150822890, -0.616186139,  0.009950331, -0.274436846,  0.371563556, 
                                 -0.162518929, -0.083381609, -0.127833372,  NA, NA,  NA, NA, NA), 
                   se_OS_WT=c(0.17260660, 0.25309408, 0.10034279, 0.11568223, 0.17807071, 0.10099379, 
                              0.08769682, 0.09514787,  NA, NA,  NA, NA, NA), 
                   logHR_OS_MT=c(NA, NA,  NA, NA, NA, -0.06187540, -0.07257069,  0.15700375,
                                 NA,NA,NA,NA,NA), 
                   se_OS_MT=c( NA, NA, NA,  NA , NA, 0.10566296, 0.09785265, 0.10787165, NA,
                              NA,  NA, NA, NA), 
                   logHR_OS_Mixed=c(NA,  NA,  NA, NA, NA, NA, NA, NA,-0.13010869,  0.05826891,
                                    0.01488861, -0.02531781, -0.40047757),
                   se_OS_Mixed=c(NA, NA, NA, NA, NA, NA, NA, NA,  0.06407420,  0.12409035,
                                 0.12732822, 0.06780133, 0.25407095), 
                   logHR_PFS_WT=c(-0.2107210, -0.5108256, -0.2484614, -0.3710637,  0.1570037, -0.3147107,
                                  -0.1984509, -0.2231436, NA,  NA,  NA, NA, NA), 
                   se_PFS_WT=c(0.16787139, 0.19192246, 0.10076373, 0.12746233, 0.15059635, 0.10772251,
                               0.08688890, 0.08907762,  NA,   NA,   NA, NA, NA), 
                   logHR_PFS_MT=c(NA, NA, NA, NA, NA, -0.1625189, -0.0618754,  0.2390169, NA,
                                  NA, NA, NA, NA), 
                   se_PFS_MT=c(NA, NA, NA, NA, NA, 0.1132478, 0.1034350, 0.1017944, NA, NA, NA, NA, NA), 
                   logHR_PFS_Mixed=c(NA,NA, NA, NA, NA, NA, NA, NA, -0.16134315, -0.11653382, -0.07149600,
                                     -0.36816932,  0.06765865),
                   se_PFS_Mixed=c(NA,NA,NA,NA,NA,NA,NA,NA, 0.08117430, 0.11042451, 0.14198256, 0.05849069, 
                                  0.22548146))

# Create dataframe for OS WT only 
Study <- data[,1]
Y_WT <- data[,2]
se_WT <- data[,3]
OSdata_WT <- cbind(Study, Y_WT, se_WT)
OSdata_WT <- na.omit(OSdata_WT)
OSdata_WT <- as.data.frame(OSdata_WT)
OSdata_WT$Y_WT <- as.numeric(OSdata_WT$Y_WT)
OSdata_WT$se_WT <- as.numeric(OSdata_WT$se_WT)

# Create dataframe for OS WT and MT 
Y_MT <- data[,4]
se_MT <- data[,5]
OSdata_WTMT <- cbind(Study, Y_WT, se_WT, Y_MT, se_MT)
OSdata_WTMT <- OSdata_WTMT[1:8,]
OSdata_WTMT <- as.data.frame(OSdata_WTMT)
OSdata_WTMT$Y_WT <- as.numeric(OSdata_WTMT$Y_WT)
OSdata_WTMT$se_WT <- as.numeric(OSdata_WTMT$se_WT)
OSdata_WTMT$Y_MT <- as.numeric(OSdata_WTMT$Y_MT)
OSdata_WTMT$se_MT <- as.numeric(OSdata_WTMT$se_MT)

# Create dataframe for OS WT, MT and Mixed
Y_Mixed <- data[,6]
se_Mixed <- data[,7]
OSdata_WTMTMixed <- cbind(Study, Y_WT, se_WT, Y_MT, se_MT, Y_Mixed,
                          se_Mixed)
OSdata_WTMTMixed <- as.data.frame(OSdata_WTMTMixed)
OSdata_WTMTMixed$Y_WT <- as.numeric(OSdata_WTMTMixed$Y_WT)
OSdata_WTMTMixed$se_WT <- as.numeric(OSdata_WTMTMixed$se_WT)
OSdata_WTMTMixed$Y_MT <- as.numeric(OSdata_WTMTMixed$Y_MT)
OSdata_WTMTMixed$se_MT <- as.numeric(OSdata_WTMTMixed$se_MT)
OSdata_WTMTMixed$Y_Mixed <- as.numeric(OSdata_WTMTMixed$Y_Mixed)
OSdata_WTMTMixed$se_Mixed <- as.numeric(OSdata_WTMTMixed$se_Mixed)

# Create data frame for PFS for WT only 
Y_WT <- data[,8]
se_WT <- data[,9]
PFSdata_WT <- cbind(Study, Y_WT, se_WT)
PFSdata_WT <- PFSdata_WT[1:8,]
PFSdata_WT <- as.data.frame(PFSdata_WT)
PFSdata_WT$Y_WT <- as.numeric(PFSdata_WT$Y_WT)
PFSdata_WT$se_WT <- as.numeric(PFSdata_WT$se_WT)

# Create data frame for PFS for WT and MT 
Y_MT <- data[,10]
se_MT <- data[,11]
PFSdata_WTMT <- cbind(Study, Y_WT, se_WT, Y_MT, se_MT)
PFSdata_WTMT <- PFSdata_WTMT[1:8,]
PFSdata_WTMT <- as.data.frame(PFSdata_WTMT)
PFSdata_WTMT$Y_WT <- as.numeric(PFSdata_WTMT$Y_WT)
PFSdata_WTMT$se_WT <- as.numeric(PFSdata_WTMT$se_WT)
PFSdata_WTMT$Y_MT <- as.numeric(PFSdata_WTMT$Y_MT)
PFSdata_WTMT$se_MT <- as.numeric(PFSdata_WTMT$se_MT)

# Create data frame for PFS for WT, MT and Mixed
Y_Mixed <- data[,12]
se_Mixed <- data[,13]
PFSdata_WTMTMixed <- cbind(Study, Y_WT, se_WT, Y_MT, se_MT, Y_Mixed, 
                           se_Mixed)
PFSdata_WTMTMixed <- as.data.frame(PFSdata_WTMTMixed)
PFSdata_WTMTMixed$Y_WT <- as.numeric(PFSdata_WTMTMixed$Y_WT)
PFSdata_WTMTMixed$se_WT <- as.numeric(PFSdata_WTMTMixed$se_WT)
PFSdata_WTMTMixed$Y_MT <- as.numeric(PFSdata_WTMTMixed$Y_MT)
PFSdata_WTMTMixed$se_MT <- as.numeric(PFSdata_WTMTMixed$se_MT)
PFSdata_WTMTMixed$Y_Mixed <- as.numeric(PFSdata_WTMTMixed$Y_Mixed)
PFSdata_WTMTMixed$se_Mixed <- as.numeric(PFSdata_WTMTMixed$se_Mixed)

save(data, OSdata_WT, OSdata_WTMT, OSdata_WTMTMixed, PFSdata_WT, PFSdata_WTMT, PFSdata_WTMTMixed, bd, work.dir, 
     file="alldata.RData")


```

# Stand Alone Method {.tabset}

## PFS

```{r StandAlone_PFS, warning=FALSE}

################################
# PFS
################################

rm(list = ls())
load("alldata.RData")

# Create Stan file for analysis
writeLines("
           
data{
  int<lower=1> N;      // Number of studies 
  real Y[N];           // Observed trt effect
  real<lower=0> se[N]; // Observed SE 
}

parameters{
  real delta[N];          // True treatment effects
  real d;              // Pooled treatment effect 
  real<lower=0> tau_b;  // Between-study SD
}

transformed parameters{
  real<lower=0> tau_b_sq;    // Between-study variance 
  tau_b_sq = tau_b * tau_b;
}

model{
  // Prior Distributions 
  d ~ normal(0, 10); 
  tau_b ~ normal(0, 2); 
  
  // Likelihood
  for(i in 1:N){
    Y[i] ~ normal(delta[i], se[i]); 
    delta[i] ~ normal(d, tau_b); 
  }
}", 
"pairwise_MA.stan")

N <- nrow(PFSdata_WT)
stand.alone.data.PFS <- list(N = N, 
                             Y = PFSdata_WT$Y_WT, 
                             se = PFSdata_WT$se_WT)

# stand.alone.PFS <- stan(file = "pairwise_MA.stan",
#                         data = stand.alone.data.PFS,
#                         chains = 3,
#                         pars = c("d", "tau_b_sq"),
#                         iter = 4000,
#                         warmup = 1000,
#                         seed = 12345,
#                         control = list(adapt_delta = 0.99,
#                                        max_treedepth = 15,
#                                        stepsize = 0.001))
# saveRDS(stand.alone.PFS, "stand_alone_PFS.rds")

stand_alone_PFS <- readRDS("stand_alone_PFS.rds")

stand_alone_PFS_df <- as.data.frame(summary(stand_alone_PFS)$summary)
stand_alone_PFS_df <- stand_alone_PFS_df[-c(3), c(1, 4, 6, 8)]
colnames(stand_alone_PFS_df) <- c("Mean", "LCI", "Median", "UCI") 
rownames(stand_alone_PFS_df) <- c("Pooled Mean", "Between-study Variance")
write.csv(stand_alone_PFS_df, "stand_alone_PFS_df.csv")

kable(round(stand_alone_PFS_df, 3)) %>%
  kable_styling(bootstrap_options = "striped")


```

## OS

```{r StandAloneOS, warning=FALSE}

N <- nrow(OSdata_WT)
stand.alone.data.OS <- list(N = N, 
                             Y = OSdata_WT$Y_WT, 
                             se = OSdata_WT$se_WT)

# stand.alone.OS <- stan(file = "pairwise_MA.stan",
#                         data = stand.alone.data.OS,
#                         chains = 3,
#                         pars = c("d", "tau_b_sq"),
#                         iter = 4000,
#                         warmup = 1000,
#                         seed = 12345,
#                         control = list(adapt_delta = 0.99,
#                                        max_treedepth = 15,
#                                        stepsize = 0.001))
# saveRDS(stand.alone.OS, "stand_alone_OS.rds")

stand_alone_OS <- readRDS("stand_alone_OS.rds")

stand_alone_OS_df <- as.data.frame(summary(stand_alone_OS)$summary)
stand_alone_OS_df <- stand_alone_OS_df[-c(3), c(1, 4, 6, 8)]
colnames(stand_alone_OS_df) <- c("Mean", "LCI", "Median", "UCI") 
rownames(stand_alone_OS_df) <- c("Pooled Mean", "Between-study Variance")
write.csv(stand_alone_OS_df, "stand_alone_OS_df.csv")

kable(round(stand_alone_OS_df, 3)) %>%
  kable_styling(bootstrap_options = "striped")


```

# Naive Method {.tabset}

## PFS 

```{r naive_PFS}

rm(list = ls())
load("alldata.RData")

PFSdata_MT <- PFSdata_WTMT[!is.na(PFSdata_WTMT$Y_MT),]
PFSdata_Mixed <- PFSdata_WTMTMixed[!is.na(PFSdata_WTMTMixed$Y_Mixed),]

Y_naive <- c(PFSdata_WT$Y_WT, PFSdata_MT$Y_MT, PFSdata_Mixed$Y_Mixed)
se_naive <- c(PFSdata_WT$se_WT, PFSdata_MT$se_MT, PFSdata_Mixed$se_Mixed)
naive_data <- data.frame(Y_naive, se_naive)

N <- nrow(naive_data)
naive.data.PFS <- list(N = N, 
                       Y = naive_data$Y_naive, 
                       se = naive_data$se_naive)

# naive.PFS <- stan(file = "pairwise_MA.stan",
#                         data = naive.data.PFS,
#                         chains = 3,
#                         pars = c("d", "tau_b_sq"),
#                         iter = 4000,
#                         warmup = 1000,
#                         seed = 12345,
#                         control = list(adapt_delta = 0.99,
#                                        max_treedepth = 15,
#                                        stepsize = 0.001))
# saveRDS(naive.PFS, "naive_PFS.rds")

naive_PFS <- readRDS("naive_PFS.rds")

naive_PFS_df <- as.data.frame(summary(naive_PFS)$summary)
naive_PFS_df <- naive_PFS_df[-c(3), c(1, 4, 6, 8)]
colnames(naive_PFS_df) <- c("Mean", "LCI", "Median", "UCI") 
rownames(naive_PFS_df) <- c("Pooled Mean", "Between-study Variance")
write.csv(naive_PFS_df, "naive_PFS_df.csv")

kable(round(naive_PFS_df, 3)) %>%
  kable_styling(bootstrap_options = "striped")

```

## OS

```{r naive_OS}

rm(list = ls())
load("alldata.RData")

OSdata_MT <- OSdata_WTMT[!is.na(OSdata_WTMT$Y_MT),]
OSdata_Mixed <- OSdata_WTMTMixed[!is.na(OSdata_WTMTMixed$Y_Mixed),]

Y_naive <- c(OSdata_WT$Y_WT, OSdata_MT$Y_MT, OSdata_Mixed$Y_Mixed)
se_naive <- c(OSdata_WT$se_WT, OSdata_MT$se_MT, OSdata_Mixed$se_Mixed)
naive_data <- data.frame(Y_naive, se_naive)

N <- nrow(naive_data)
naive.data.OS <- list(N = N, 
                       Y = naive_data$Y_naive, 
                       se = naive_data$se_naive)

# naive.OS <- stan(file = "pairwise_MA.stan",
#                         data = naive.data.OS,
#                         chains = 3,
#                         pars = c("d", "tau_b_sq"),
#                         iter = 4000,
#                         warmup = 1000,
#                         seed = 12345,
#                         control = list(adapt_delta = 0.99,
#                                        max_treedepth = 15,
#                                        stepsize = 0.001))
# saveRDS(naive.OS, "naive_OS.rds")

naive_OS <- readRDS("naive_OS.rds")

naive_OS_df <- as.data.frame(summary(naive_OS)$summary)
naive_OS_df <- naive_OS_df[-c(3), c(1, 4, 6, 8)]
colnames(naive_OS_df) <- c("Mean", "LCI", "Median", "UCI") 
rownames(naive_OS_df) <- c("Pooled Mean", "Between-study Variance")
write.csv(naive_OS_df, "naive_OS_df.csv")

kable(round(naive_OS_df, 3)) %>%
  kable_styling(bootstrap_options = "striped")

```

# Wheaton et al. Method {.tabset}

## PFS

```{r Wheaton_PFS, warning=FALSE}

rm(list = ls())
load("alldata.RData")

# Values for proportion 
PFSdata_WTMTMixed$p <- c(NA, NA, NA, NA, NA, NA, NA, NA, 0.373, 0.401, 0.431, 0.42, 0.42)

# Write Stan file for analysis
writeLines("data {
    int<lower=1> numWT;                   // Number of WT studies
    int<lower=1> numWTMT;                 // Number of WTMT studies
    int<lower=1> numMixed;                // Number of Mixed studies
    
    real Y_WT[numWT + numWTMT];           // Observed outcomes for WT and WTMT studies
    real<lower=0> se_WT[numWT + numWTMT]; // Standard errors for WT and WTMT studies
    
    real Y_MT[numWTMT];                   // Observed outcomes for MT studies
    real<lower=0> se_MT[numWTMT];         // Standard errors for MT studies
    
    real Y_Mixed[numMixed];               // Observed outcomes for Mixed studies
    real<lower=0> se_Mixed[numMixed];     // Standard errors for Mixed studies
    
}

parameters {
    real d_WT;                            // Pooled treatment effect for WT
    real<lower=0> tau_b_WT;               // Between-study SD for WT
    real<lower=0> tau_bias;               // SD for the bias term
    real mu;                              // Mean for the bias term
    
    real deltaWT[numWT+numWTMT+numMixed];        // True treatment effects for WT and WTMT studies
    real beta1[numWTMT+numMixed];                  // Bias terms for MT
    real<lower=0, upper=1> p[numMixed];   // Proportions of biomarker-negative patients
}

transformed parameters {
    real tau_b_WT_sq = tau_b_WT * tau_b_WT;      // Between-study variance for WT
    real tau_bias_sq = tau_bias * tau_bias;      // Variance for the bias term
    real deltaMT[numWTMT];                       // True treatment effects for MT studies
    real deltaMixed[numMixed];                   // True treatment effects for Mixed studies

    // Calculate deltaMT using the non-assignable transformed parameters block
    for (i in 1:numWTMT) {
        int idx = numWT + i;
        deltaMT[i] = deltaWT[idx] + beta1[i];
    }

    // Calculate deltaMixed using bias and probability term
    for (i in 1:numMixed) {
        int idx = numWT + numWTMT + i;
        int idx2 = numWTMT + i; 
        deltaMixed[i] = deltaWT[idx] + beta1[idx2] * p[i];
    }
}

model {
    // Prior distributions
    d_WT ~ normal(0, 10);                       // BUGS uses precision, but Stan uses standard deviation
    tau_b_WT ~ normal(0, 2);
    tau_bias ~ normal(0, 2);
    mu ~ normal(0, 10);
    p[1] ~ beta(396, 666); 
    p[2] ~ beta(129.6, 193.6);
    p[3] ~ beta(135.25, 178.56); 
    p[4] ~ beta(28, 38.67); 
    p[5] ~ beta(28, 38.67); 
    
    // Likelihood for WT studies
    for (i in 1:numWT) {
        Y_WT[i] ~ normal(deltaWT[i], se_WT[i]);
        deltaWT[i] ~ normal(d_WT, tau_b_WT);
    }
    
    // Likelihood for WTMT studies
    for (i in 1:numWTMT) {
        int idx = numWT + i;
        
        // WT model
        Y_WT[idx] ~ normal(deltaWT[idx], se_WT[idx]);
        deltaWT[idx] ~ normal(d_WT, tau_b_WT);
        
        // MT model with bias
        Y_MT[i] ~ normal(deltaMT[i], se_MT[i]);
        beta1[i] ~ normal(mu, tau_bias);
    }

    // Likelihood for Mixed studies
    for (i in 1:numMixed) {
        int idx = numWT + numWTMT + i;
        int idx2 = numWTMT + i; 
        
        Y_Mixed[i] ~ normal(deltaMixed[i], se_Mixed[i]);
        
        // Reuse bias terms for MT and Mixed studies
        deltaWT[idx] ~ normal(d_WT, tau_b_WT);
        beta1[idx2] ~ normal(mu, tau_bias);
    }
}
", 
"Wheaton_Stan.stan")

# Create inputs for Stan model
numWT <- sum(is.na(PFSdata_WTMT$Y_MT))
numWTMT <- sum(!is.na(PFSdata_WTMT$Y_MT))
numMixed <- sum(!is.na(PFSdata_WTMTMixed$Y_Mixed))

# Create data for Stan model
Wheaton.stan.data.PFS <- list(numWT = numWT, 
                              numWTMT = numWTMT, 
                              numMixed = numMixed, 
                              Y_WT = PFSdata_WT$Y_WT, 
                              se_WT = PFSdata_WT$se_WT, 
                              Y_MT = PFSdata_WTMT$Y_MT[(numWT+1):(numWT + numWTMT)], 
                              se_MT = PFSdata_WTMT$se_MT[(numWT+1):(numWT + numWTMT)], 
                              Y_Mixed = PFSdata_WTMTMixed$Y_Mixed[(numWT+numWTMT+1):(numWT+numWTMT+numMixed)], 
                              se_Mixed = PFSdata_WTMTMixed$se_Mixed[(numWT+numWTMT+1):(numWT+numWTMT+numMixed)])

# wheaton.PFS <- stan(file = "Wheaton_Stan.stan",
#                         data = Wheaton.stan.data.PFS,
#                         chains = 3,
#                         pars = c("d_WT", "tau_b_WT_sq", "mu", "tau_bias_sq"),
#                         iter = 4000,
#                         warmup = 1000,
#                         seed = 12345,
#                         control = list(adapt_delta = 0.99,
#                                        max_treedepth = 15,
#                                        stepsize = 0.001))
# saveRDS(wheaton.PFS, "wheaton.PFS.rds")

wheaton.PFS <- readRDS("wheaton.PFS.rds")

wheaton.PFS_df <- as.data.frame(summary(wheaton.PFS)$summary)
wheaton.PFS_df <- wheaton.PFS_df[-c(5), c(1, 4, 6, 8)]
colnames(wheaton.PFS_df) <- c("Mean", "LCI", "Median", "UCI") 
rownames(wheaton.PFS_df) <- c("Pooled Mean", "Between-study Variance", "Mean Systematic Difference", "Variance Systematic Difference")
write.csv(wheaton.PFS_df, "wheaton.PFS_df.csv")

kable(round(wheaton.PFS_df, 3)) %>%
  kable_styling(bootstrap_options = "striped")

```


## OS 

```{r Wheaton_OS, warning=FALSE}

rm(list = ls())
load("alldata.RData")

OSdata_WTMTMixed$p <- c(NA, NA, NA, NA, NA, NA, NA, NA, 0.373, 0.401, 0.431, 0.42, 0.42)

writeLines("data {
    int<lower=1> numWT;                   // Number of WT studies
    int<lower=1> numWTMT;                 // Number of WTMT studies
    int<lower=1> numMixed;                // Number of Mixed studies
    
    real Y_WT[numWT + numWTMT];           // Observed outcomes for WT and WTMT studies
    real<lower=0> se_WT[numWT + numWTMT]; // Standard errors for WT and WTMT studies
    
    real Y_MT[numWTMT];                   // Observed outcomes for MT studies
    real<lower=0> se_MT[numWTMT];         // Standard errors for MT studies
    
    real Y_Mixed[numMixed];               // Observed outcomes for Mixed studies
    real<lower=0> se_Mixed[numMixed];     // Standard errors for Mixed studies
    
}

parameters {
    real d_WT;                            // Pooled treatment effect for WT
    real<lower=0> tau_b_WT;               // Between-study SD for WT
    real<lower=0> tau_bias;               // SD for the bias term
    real mu;                              // Mean for the bias term
    
    real deltaWT[numWT+numWTMT+numMixed];        // True treatment effects for WT and WTMT studies
    real beta1[numWTMT+numMixed];                  // Bias terms for MT
    real<lower=0, upper=1> p[numMixed];   // Proportion of biomarker-negative patients 
}

transformed parameters {
    real tau_b_WT_sq = tau_b_WT * tau_b_WT;      // Between-study variance for WT
    real tau_bias_sq = tau_bias * tau_bias;      // Variance for the bias term
    real deltaMT[numWTMT];                       // True treatment effects for MT studies
    real deltaMixed[numMixed];                   // True treatment effects for Mixed studies

    // Calculate deltaMT using the non-assignable transformed parameters block
    for (i in 1:numWTMT) {
        int idx = numWT + i;
        deltaMT[i] = deltaWT[idx] + beta1[i];
    }

    // Calculate deltaMixed using bias and probability term
    for (i in 1:numMixed) {
        int idx = numWT + numWTMT + i;
        int idx2 = numWTMT + i; 
        deltaMixed[i] = deltaWT[idx] + beta1[idx2] * p[i];
    }
}

model {
    // Prior distributions
    d_WT ~ normal(0, 10);                       // BUGS uses precision, but Stan uses standard deviation
    tau_b_WT ~ normal(0, 2);
    tau_bias ~ normal(0, 2);
    mu ~ normal(0, 10);
    p[1] ~ beta(396, 666); 
    p[2] ~ beta(129.6, 193.6);
    p[3] ~ beta(135.25, 178.56); 
    p[4] ~ beta(28, 38.67); 
    p[5] ~ beta(28, 38.67); 
    
    // Likelihood for WT studies
    for (i in 1:numWT) {
        Y_WT[i] ~ normal(deltaWT[i], se_WT[i]);
        deltaWT[i] ~ normal(d_WT, tau_b_WT);
    }
    
    // Likelihood for WTMT studies
    for (i in 1:numWTMT) {
        int idx = numWT + i;
        
        // WT model
        Y_WT[idx] ~ normal(deltaWT[idx], se_WT[idx]);
        deltaWT[idx] ~ normal(d_WT, tau_b_WT);
        
        // MT model with bias
        Y_MT[i] ~ normal(deltaMT[i], se_MT[i]);
        beta1[i] ~ normal(mu, tau_bias);
    }

    // Likelihood for Mixed studies
    for (i in 1:numMixed) {
        int idx = numWT + numWTMT + i;
        int idx2 = numWTMT + i; 
        
        Y_Mixed[i] ~ normal(deltaMixed[i], se_Mixed[i]);
        
        // Reuse bias terms for MT and Mixed studies
        deltaWT[idx] ~ normal(d_WT, tau_b_WT);
        beta1[idx2] ~ normal(mu, tau_bias);
    }
}
", 
"Wheaton_Stan.stan")

# Create inputs for Stan model
numWT <- sum(is.na(OSdata_WTMT$Y_MT))
numWTMT <- sum(!is.na(OSdata_WTMT$Y_MT))
numMixed <- sum(!is.na(OSdata_WTMTMixed$Y_Mixed))

Wheaton.stan.data.OS <- list(numWT = numWT, 
                              numWTMT = numWTMT, 
                              numMixed = numMixed, 
                              Y_WT = OSdata_WT$Y_WT, 
                              se_WT = OSdata_WT$se_WT, 
                              Y_MT = OSdata_WTMT$Y_MT[(numWT+1):(numWT + numWTMT)], 
                              se_MT = OSdata_WTMT$se_MT[(numWT+1):(numWT + numWTMT)], 
                              Y_Mixed = OSdata_WTMTMixed$Y_Mixed[(numWT+numWTMT+1):(numWT+numWTMT+numMixed)], 
                              se_Mixed = OSdata_WTMTMixed$se_Mixed[(numWT+numWTMT+1):(numWT+numWTMT+numMixed)])

# wheaton.OS <- stan(file = "Wheaton_Stan.stan",
#                         data = Wheaton.stan.data.OS,
#                         chains = 3,
#                         pars = c("d_WT", "tau_b_WT_sq", "mu", "tau_bias_sq"),
#                         iter = 4000,
#                         warmup = 1000,
#                         seed = 12345,
#                         control = list(adapt_delta = 0.99,
#                                        max_treedepth = 15,
#                                        stepsize = 0.001))
# saveRDS(wheaton.OS, "wheaton.OS.rds")

wheaton.OS <- readRDS("wheaton.OS.rds")

wheaton.OS_df <- as.data.frame(summary(wheaton.OS)$summary)
wheaton.OS_df <- wheaton.OS_df[-c(5), c(1, 4, 6, 8)]
colnames(wheaton.OS_df) <- c("Mean", "LCI", "Median", "UCI") 
rownames(wheaton.OS_df) <- c("Pooled Mean", "Between-study Variance", "Mean Systematic Difference", "Variance Systematic Difference")
write.csv(wheaton.OS_df, "wheaton.OS_df.csv")

kable(round(wheaton.OS_df, 3)) %>%
  kable_styling(bootstrap_options = "striped")

```

# Extended within-trial framework {.tabset}

## PFS 

```{r Godolphin_PFS, echo=FALSE}

# Values obtained from metafloat Stata package
Pooled_WT <- -0.2374949
Pooled_WT_LCI <- -0.3231871
Pooled_WT_UCI <- -0.1518027

Between_Var_WT <- 0.00191389

Mean <- c(Pooled_WT, Between_Var_WT)
LCI <- c(Pooled_WT_LCI, NA)
Median <- c(NA, NA)
UCI <- c(Pooled_WT_UCI, NA)
Godolphin_PFS <- data.frame(Mean, LCI, Median, UCI)
colnames(Godolphin_PFS) <- c("Mean", "LCI", "Median", "UCI")
rownames(Godolphin_PFS) <- c("Pooled Mean", "Between-study Variance")
write.csv(Godolphin_PFS, "Godolphin_PFS.csv")

kable(round(Godolphin_PFS, 3)) %>%
  kable_styling(bootstrap_options = "striped")

```

## OS

```{r Godolphin_OS, echo=FALSE}

# Values obtained from Stata metafloat package
Pooled_WT <- -0.107522
Pooled_WT_LCI <- -0.2230756
Pooled_WT_UCI <- 0.0080316

Between_Var_WT <- 0.01108072

Mean <- c(Pooled_WT, Between_Var_WT)
LCI <- c(Pooled_WT_LCI, NA)
Median <- c(NA, NA)
UCI <- c(Pooled_WT_UCI, NA)
Godolphin_OS <- data.frame(Mean, LCI, Median, UCI)
colnames(Godolphin_OS) <- c("Mean", "LCI", "Median", "UCI")
rownames(Godolphin_OS) <- c("Pooled Mean", "Between-study Variance")
write.csv(Godolphin_OS, "Godolphin_OS.csv")

kable(round(Godolphin_OS, 3)) %>%
  kable_styling(bootstrap_options = "striped")

```

# Meta-regression {.tabset}

## PFS

```{r MR_PFS}

rm(list = ls())
load("alldata.RData")

# Proportions
p <- c(0, 0, 0, 0, 0, 0, 0, 0, 0.373, 0.401, 0.431, 0.42, 0.42)
y <- coalesce(PFSdata_WTMTMixed$Y_WT, PFSdata_WTMTMixed$Y_Mixed)
se <- coalesce(PFSdata_WTMTMixed$se_WT, PFSdata_WTMTMixed$se_Mixed)

PFSdata_MR <- data.frame(y, se, p)

writeLines("
           
data{
	int<lower=0> N; 
	vector[N] y; 
	vector<lower=0>[N] se; 
	vector<lower=0, upper=1>[N] X; 
}

parameters{
	real<lower=0> tau_b; 
	real beta0; 
	real beta1;
}

transformed parameters{
	real<lower=0> tau_b_sq; 
	tau_b_sq = tau_b * tau_b; 
}

model{
	// Priors 
	tau_b ~ normal(0, 2); 
	beta0 ~ normal(0, 10); 
	beta1 ~ normal(0, 10); 

	// Likelihood 
	for(i in 1:N){
		y[i] ~ normal(beta0 + beta1 * X[i], tau_b); 
	}
}
", 
"MR.stan")

N <- nrow(PFSdata_MR)

MR.stan.data.PFS <- list(N = N, 
                         y = PFSdata_MR$y, 
                         se = PFSdata_MR$se, 
                         X = PFSdata_MR$p)

# MR.PFS <- stan(file = "MR.stan",
#                data = MR.stan.data.PFS,
#                chains = 3,
#                pars = c("beta0", "beta1", "tau_b_sq"),
#                iter = 4000,
#                warmup = 1000,
#                seed = 12345,
#                control = list(adapt_delta = 0.99,
#                               max_treedepth = 15,
#                               stepsize = 0.001))
# saveRDS(MR.PFS, "MR.PFS.rds")

MR.PFS <- readRDS("MR.PFS.rds")

MR.PFS_df <- as.data.frame(summary(MR.PFS)$summary)
MR.PFS_df <- MR.PFS_df[-c(4), c(1, 4, 6, 8)]
colnames(MR.PFS_df) <- c("Mean", "LCI", "Median", "UCI") 
rownames(MR.PFS_df) <- c("Intercept", "Slope", "Between-study Variance")
write.csv(MR.PFS_df, "MR.PFS_df.csv")

kable(round(MR.PFS_df, 3)) %>%
  kable_styling(bootstrap_options = "striped")

# Now do this using both subgroups where available 
# Really all this requires is changing the data input 

y_wt <- PFSdata_WT$Y_WT
se_wt <- PFSdata_WT$se_WT
y_mt <- PFSdata_WTMT$Y_MT[complete.cases(PFSdata_WTMT$Y_MT)]
se_mt <- PFSdata_WTMT$se_MT[complete.cases(PFSdata_WTMT$se_MT)]
y_mixed <- PFSdata_WTMTMixed$Y_Mixed[complete.cases(PFSdata_WTMTMixed$Y_Mixed)]
se_mixed <- PFSdata_WTMTMixed$se_Mixed[complete.cases(PFSdata_WTMTMixed$se_Mixed)]
y <- c(y_wt, y_mt, y_mixed)
se <- c(se_wt, se_mt, se_mixed)
numWT <- nrow(PFSdata_WT) 
numWTMT <- sum(!is.na(PFSdata_WTMT$Y_MT)) 
p <- c(rep(0, numWT), rep(1, numWTMT), 0.373, 0.401, 0.431, 0.42, 0.42)
PFSdata_MR2 <- data.frame(y, se, p)

N <- nrow(PFSdata_MR2)

MR2.stan.data.PFS <- list(N = N, 
                          y = PFSdata_MR2$y, 
                          se = PFSdata_MR2$se, 
                          X = PFSdata_MR2$p)

# MR2.PFS <- stan(file = "MR.stan",
#                 data = MR2.stan.data.PFS,
#                 chains = 3,
#                 pars = c("beta0", "beta1", "tau_b_sq"),
#                 iter = 4000,
#                 warmup = 1000,
#                 seed = 12345,
#                 control = list(adapt_delta = 0.99,
#                                max_treedepth = 15,
#                                stepsize = 0.001))
# saveRDS(MR2.PFS, "MR2.PFS.rds")

MR2.PFS <- readRDS("MR2.PFS.rds")

MR2.PFS_df <- as.data.frame(summary(MR2.PFS)$summary)
MR2.PFS_df <- MR2.PFS_df[-c(4), c(1, 4, 6, 8)]
colnames(MR2.PFS_df) <- c("Mean", "LCI", "Median", "UCI") 
rownames(MR2.PFS_df) <- c("Intercept", "Slope", "Between-study Variance")
write.csv(MR2.PFS_df, "MR2.PFS_df.csv")

kable(round(MR2.PFS_df, 3)) %>%
  kable_styling(bootstrap_options = "striped")

```


## OS

```{r MR_OS}

rm(list = ls())
load("alldata.RData")

p <- c(0, 0, 0, 0, 0, 0, 0, 0, 0.373, 0.401, 0.431, 0.42, 0.42)
y <- coalesce(OSdata_WTMTMixed$Y_WT, OSdata_WTMTMixed$Y_Mixed)
se <- coalesce(OSdata_WTMTMixed$se_WT, OSdata_WTMTMixed$se_Mixed)

OSdata_MR <- data.frame(y, se, p)

writeLines("
           
data{
	int<lower=0> N; 
	vector[N] y; 
	vector<lower=0>[N] se; 
	vector<lower=0, upper=1>[N] X; 
}

parameters{
	real<lower=0> tau_b; 
	real beta0; 
	real beta1; 
}

transformed parameters{
	real<lower=0> tau_b_sq; 
	tau_b_sq = tau_b * tau_b; 
}

model{
	// Priors 
	tau_b ~ normal(0, 2); 
	beta0 ~ normal(0, 10); 
	beta1 ~ normal(0, 10); 

	// Likelihood 
	for(i in 1:N){
		y[i] ~ normal(beta0 + beta1 * X[i], tau_b); 
	}
}
", 
"MR.stan")

N <- nrow(OSdata_MR)

MR.stan.data.OS <- list(N = N, 
                         y = OSdata_MR$y, 
                         se = OSdata_MR$se, 
                         K = 1, 
                         X = OSdata_MR$p)

# MR.OS <- stan(file = "MR.stan",
#                data = MR.stan.data.OS,
#                chains = 3,
#                pars = c("beta0", "beta1", "tau_b_sq"),
#                iter = 4000,
#                warmup = 1000,
#                seed = 12345,
#                control = list(adapt_delta = 0.99,
#                               max_treedepth = 15,
#                               stepsize = 0.001))
# saveRDS(MR.OS, "MR.OS.rds")

MR.OS <- readRDS("MR.OS.rds")

MR.OS_df <- as.data.frame(summary(MR.OS)$summary)
MR.OS_df <- MR.OS_df[-c(4), c(1, 4, 6, 8)]
colnames(MR.OS_df) <- c("Mean", "LCI", "Median", "UCI") 
rownames(MR.OS_df) <- c("Intercept", "Slope", "Between-study Variance")
write.csv(MR.OS_df, "MR.OS_df.csv")

kable(round(MR.OS_df, 3)) %>%
  kable_styling(bootstrap_options = "striped")

# Now do this using both subgroups where available 
# Really all this requires is changing the data input 

y_wt <- OSdata_WT$Y_WT
se_wt <- OSdata_WT$se_WT
y_mt <- OSdata_WTMT$Y_MT[complete.cases(OSdata_WTMT$Y_MT)]
se_mt <- OSdata_WTMT$se_MT[complete.cases(OSdata_WTMT$se_MT)]
y_mixed <- OSdata_WTMTMixed$Y_Mixed[complete.cases(OSdata_WTMTMixed$Y_Mixed)]
se_mixed <- OSdata_WTMTMixed$se_Mixed[complete.cases(OSdata_WTMTMixed$se_Mixed)]
y <- c(y_wt, y_mt, y_mixed)
se <- c(se_wt, se_mt, se_mixed)
numWT <- nrow(OSdata_WT) 
numWTMT <- sum(!is.na(OSdata_WTMT$Y_MT)) 
p <- c(rep(0, numWT), rep(1, numWTMT), 0.373, 0.401, 0.431, 0.42, 0.42)
OSdata_MR2 <- data.frame(y, se, p)

N <- nrow(OSdata_MR2)

MR2.stan.data.OS <- list(N = N, 
                          y = OSdata_MR2$y, 
                          se = OSdata_MR2$se, 
                          X = OSdata_MR2$p)

# MR2.OS <- stan(file = "MR.stan",
#                 data = MR2.stan.data.OS,
#                 chains = 3,
#                 pars = c("beta0", "beta1", "tau_b_sq"),
#                 iter = 4000,
#                 warmup = 1000,
#                 seed = 12345,
#                 control = list(adapt_delta = 0.99,
#                                max_treedepth = 15,
#                                stepsize = 0.001))
# saveRDS(MR2.OS, "MR2.OS.rds")

MR2.OS <- readRDS("MR2.OS.rds")

MR2.OS_df <- as.data.frame(summary(MR2.OS)$summary)
MR2.OS_df <- MR2.OS_df[-c(4), c(1, 4, 6, 8)]
colnames(MR2.OS_df) <- c("Mean", "LCI", "Median", "UCI") 
rownames(MR2.OS_df) <- c("Intercept", "Slope", "Between-study Variance")
write.csv(MR2.OS_df, "MR2.OS_df.csv")

kable(round(MR2.OS_df, 3)) %>%
  kable_styling(bootstrap_options = "striped")

```

# Enriching-through weighting {.tabset}

## PFS {.tabset}

### Proportions {.unnumbered}

```{r Enriching_PFS}

rm(list = ls())
load("alldata.RData")

# Remove MT data as this is not used here 
PFSdata_WT_Mixed <- PFSdata_WTMTMixed %>% select(-c(4,5))
PFSdata_WT_Mixed$y <- coalesce(PFSdata_WT_Mixed$Y_WT, PFSdata_WT_Mixed$Y_Mixed)
PFSdata_WT_Mixed$y_se <- coalesce(PFSdata_WT_Mixed$se_WT, PFSdata_WT_Mixed$se_Mixed)
PFSdata_WT_Mixed$group <- ifelse(!is.na(PFSdata_WT_Mixed$Y_WT), 0, 1)
N <- nrow(PFSdata_WT_Mixed)
R <- sum(PFSdata_WT_Mixed$group == 1)

# Create proportion variable in data (this is proportion of MT patients but we need to use proportion of WT patients in model)
PFSdata_WT_Mixed$p <- c(NA, NA, NA, NA, NA, NA, NA, NA, 0.373, 0.401, 0.431, 0.42, 0.42)
PFSdata_WT_Mixed$p <- 1 - PFSdata_WT_Mixed$p

writeLines("

data{
  int<lower=1> N;                   // Number of studies 
  real y[N];                        // Observed outcomes 
  int<lower=0, upper=1> group[N];   // Study type 0 = WT, 1 = Mixed 
  real<lower=0> se[N];              // SEs of observations 
  int<lower=1> R;                   // Number of mixed studies 
  real<lower=0, upper=1> w[R];      // Values for downweighting (proportions of WT patients)
}

parameters{
  real d;                           // Pooled treatment effect 
  real<lower=0> tau_b;              // Between-study SD
}

transformed parameters{
  real<lower=0> tau_b_sq;           // Between-study variance 
  tau_b_sq = tau_b * tau_b; 
}

model{
  // Prior distributions 
  d ~ normal(0, 10); 
  tau_b ~ normal(0, 2); 
  
  // Likelihood 
  for (i in 1:N) {
    if (group[i] == 0) {
      // WT studies
      y[i] ~ normal(d, sqrt(se[i]^2 + tau_b^2));
    } else {
      // Mixed studies
      int mix_index = i - (N - R); // Map i to an index in `w`
      y[i] ~ normal(d, sqrt(se[i]^2 / w[mix_index] + tau_b^2));
    }
  }
}", 
"enriching_MA.stan")

stan.data.enriching.PFS <- list(N = N, 
                                y = PFSdata_WT_Mixed$y,
                                group = PFSdata_WT_Mixed$group, 
                                se = PFSdata_WT_Mixed$y_se, 
                                R = R, 
                                w = PFSdata_WT_Mixed$p[(N-R+1):N])

# fit.wt <- stan(file = "enriching_MA.stan",
#                data = stan.data.enriching.PFS,
#                chains = 3,
#                pars = c("d", "tau_b_sq"),
#                iter = 4000,
#                warmup = 1000,
#                seed = 12345,
#                control = list(adapt_delta = 0.99,
#                               max_treedepth = 15, 
#                               stepsize = 0.001))
# saveRDS(fit.wt, "Enriching_PFS.rds")

enriching_results_PFS <- readRDS("Enriching_PFS.rds")

enriching_results_PFS_df <- as.data.frame(summary(enriching_results_PFS)$summary)
enriching_results_PFS_df <- enriching_results_PFS_df[-c(3), c(1, 4, 6, 8)]
colnames(enriching_results_PFS_df) <- c("Mean", "LCI", "Median", "UCI") 
rownames(enriching_results_PFS_df) <- c("Pooled Mean", "Between-study Variance")
write.csv(enriching_results_PFS_df, "enriching_results_PFS_df.csv")

kable(round(enriching_results_PFS_df, 3)) %>%
  kable_styling(bootstrap_options = "striped")


```

### N(0.15, 0.075) {.unnumbered}

```{r enriching_PFS_Unif_V1}

rm(list = ls())
load("alldata.RData")

# Remove MT data as this is not used here 
PFSdata_WT_Mixed <- PFSdata_WTMTMixed %>% select(-c(4,5))
PFSdata_WT_Mixed$y <- coalesce(PFSdata_WT_Mixed$Y_WT, PFSdata_WT_Mixed$Y_Mixed)
PFSdata_WT_Mixed$y_se <- coalesce(PFSdata_WT_Mixed$se_WT, PFSdata_WT_Mixed$se_Mixed)
PFSdata_WT_Mixed$group <- ifelse(!is.na(PFSdata_WT_Mixed$Y_WT), 0, 1)
N <- nrow(PFSdata_WT_Mixed)
R <- sum(PFSdata_WT_Mixed$group == 1)

writeLines("

data{
  int<lower=1> N;                   // Number of studies 
  real y[N];                        // Observed outcomes 
  int<lower=0, upper=1> group[N];   // Study type 0 = WT, 1 = Mixed 
  real<lower=0> se[N];              // SEs of observations 
  int<lower=1> R;                   // Number of mixed studies 
}

parameters{
  real d;                           // Pooled treatment effect 
  real<lower=0> tau_b;              // Between-study SD
  real<lower=0, upper=1> w[R]; 
}

transformed parameters{
  real<lower=0> tau_b_sq;           // Between-study variance 
  tau_b_sq = tau_b * tau_b; 
}

model{
  // Prior distributions 
  d ~ normal(0, 10); 
  tau_b ~ normal(0, 2); 
  w ~ normal(0.15,0.075); 
  
  // Likelihood 
  for (i in 1:N) {
    if (group[i] == 0) {
      // WT studies
      y[i] ~ normal(d, sqrt(se[i]^2 + tau_b^2));
    } else {
      // Mixed studies
      int mix_index = i - (N - R); // Map i to an index in `w`
      y[i] ~ normal(d, sqrt(se[i]^2 / w[mix_index] + tau_b^2));
    }
  }
}", 
"enriching_MA_Norm_V1.stan")

stan.data.enriching.PFS <- list(N = N, 
                                y = PFSdata_WT_Mixed$y,
                                group = PFSdata_WT_Mixed$group, 
                                se = PFSdata_WT_Mixed$y_se, 
                                R = R)

inits <- list(list(w=c(0.1, 0.1, 0.1, 0.1, 0.1)),
              list(w=c(0.2, 0.2, 0.2, 0.2, 0.2)), 
              list(w=c(0.15, 0.15, 0.15, 0.15, 0.15))) 

# fit.wt <- stan(file = "enriching_MA_Norm_V1.stan",
#                data = stan.data.enriching.PFS,
#                chains = 3,
#                pars = c("d", "tau_b_sq"),
#                iter = 4000,
#                init = inits,
#                warmup = 1000,
#                seed = 12345,
#                control = list(adapt_delta = 0.99,
#                               max_treedepth = 15,
#                               stepsize = 0.001))
# saveRDS(fit.wt, "Enriching_PFS_Norm_V1.rds")

enriching_results_PFS_Norm_V1 <- readRDS("Enriching_PFS_Norm_V1.rds")

enriching_results_PFS_Norm_V1_df <- as.data.frame(summary(enriching_results_PFS_Norm_V1)$summary)
enriching_results_PFS_Norm_V1_df <- enriching_results_PFS_Norm_V1_df[-c(3), c(1, 4, 6, 8)]
colnames(enriching_results_PFS_Norm_V1_df) <- c("Mean", "LCI", "Median", "UCI") 
rownames(enriching_results_PFS_Norm_V1_df) <- c("Pooled Mean", "Between-study Variance")
write.csv(enriching_results_PFS_Norm_V1_df, "enriching_results_PFS_Norm_V1_df.csv")

kable(round(enriching_results_PFS_Norm_V1_df, 3)) %>%
  kable_styling(bootstrap_options = "striped")

```

### N(0.5, 0.1) {.unnumbered}

```{r enriching_PFS_Norm_V2}

rm(list = ls())
load("alldata.RData")

# Remove MT data as this is not used here 
PFSdata_WT_Mixed <- PFSdata_WTMTMixed %>% select(-c(4,5))
PFSdata_WT_Mixed$y <- coalesce(PFSdata_WT_Mixed$Y_WT, PFSdata_WT_Mixed$Y_Mixed)
PFSdata_WT_Mixed$y_se <- coalesce(PFSdata_WT_Mixed$se_WT, PFSdata_WT_Mixed$se_Mixed)
PFSdata_WT_Mixed$group <- ifelse(!is.na(PFSdata_WT_Mixed$Y_WT), 0, 1)
N <- nrow(PFSdata_WT_Mixed)
R <- sum(PFSdata_WT_Mixed$group == 1)

writeLines("

data{
  int<lower=1> N;                   // Number of studies 
  real y[N];                        // Observed outcomes 
  int<lower=0, upper=1> group[N];   // Study type 0 = WT, 1 = Mixed 
  real<lower=0> se[N];              // SEs of observations 
  int<lower=1> R;                   // Number of mixed studies 
}

parameters{
  real d;                           // Pooled treatment effect 
  real<lower=0> tau_b;              // Between-study SD
  real<lower=0, upper=1> w[R]; 
}

transformed parameters{
  real<lower=0> tau_b_sq;           // Between-study variance 
  tau_b_sq = tau_b * tau_b; 
}

model{
  // Prior distributions 
  d ~ normal(0, 10); 
  tau_b ~ normal(0, 2); 
  w ~ normal(0.5, 0.1); 
  
  // Likelihood 
  for (i in 1:N) {
    if (group[i] == 0) {
      // WT studies
      y[i] ~ normal(d, sqrt(se[i]^2 + tau_b^2));
    } else {
      // Mixed studies
      int mix_index = i - (N - R); // Map i to an index in `w`
      y[i] ~ normal(d, sqrt(se[i]^2 / w[mix_index] + tau_b^2));
    }
  }
}", 
"enriching_MA_Norm_V2.stan")

stan.data.enriching.PFS <- list(N = N, 
                                y = PFSdata_WT_Mixed$y,
                                group = PFSdata_WT_Mixed$group, 
                                se = PFSdata_WT_Mixed$y_se, 
                                R = R)

inits <- list(list(w=c(0.4, 0.4, 0.4, 0.4, 0.4)),
              list(w=c(0.5, 0.5, 0.5, 0.5, 0.5)), 
              list(w=c(0.6, 0.6, 0.6, 0.6, 0.6))) 

# fit.wt <- stan(file = "enriching_MA_Norm_V2.stan",
#                data = stan.data.enriching.PFS,
#                chains = 3,
#                pars = c("d", "tau_b_sq"),
#                iter = 4000,
#                init = inits,
#                warmup = 1000,
#                seed = 12345,
#                control = list(adapt_delta = 0.99,
#                               max_treedepth = 15,
#                               stepsize = 0.001))
# saveRDS(fit.wt, "Enriching_PFS_Norm_V2.rds")

enriching_results_PFS_Norm_V2 <- readRDS("Enriching_PFS_Norm_V2.rds")

enriching_results_PFS_Norm_V2_df <- as.data.frame(summary(enriching_results_PFS_Norm_V2)$summary)
enriching_results_PFS_Norm_V2_df <- enriching_results_PFS_Norm_V2_df[-c(3), c(1, 4, 6, 8)]
colnames(enriching_results_PFS_Norm_V2_df) <- c("Mean", "LCI", "Median", "UCI") 
rownames(enriching_results_PFS_Norm_V2_df) <- c("Pooled Mean", "Between-study Variance")
write.csv(enriching_results_PFS_Norm_V2_df, "enriching_results_PFS_Norm_V2_df.csv")

kable(round(enriching_results_PFS_Norm_V2_df, 3)) %>%
  kable_styling(bootstrap_options = "striped")

```

### N(0.85, 0.075) {.unnumbered}

```{r enriching_PFS_Norm_V3}

rm(list = ls())
load("alldata.RData")

# Remove MT data as this is not used here 
PFSdata_WT_Mixed <- PFSdata_WTMTMixed %>% select(-c(4,5))
PFSdata_WT_Mixed$y <- coalesce(PFSdata_WT_Mixed$Y_WT, PFSdata_WT_Mixed$Y_Mixed)
PFSdata_WT_Mixed$y_se <- coalesce(PFSdata_WT_Mixed$se_WT, PFSdata_WT_Mixed$se_Mixed)
PFSdata_WT_Mixed$group <- ifelse(!is.na(PFSdata_WT_Mixed$Y_WT), 0, 1)
N <- nrow(PFSdata_WT_Mixed)
R <- sum(PFSdata_WT_Mixed$group == 1)

writeLines("

data{
  int<lower=1> N;                   // Number of studies 
  real y[N];                        // Observed outcomes 
  int<lower=0, upper=1> group[N];   // Study type 0 = WT, 1 = Mixed 
  real<lower=0> se[N];              // SEs of observations 
  int<lower=1> R;                   // Number of mixed studies 
}

parameters{
  real d;                           // Pooled treatment effect 
  real<lower=0> tau_b;              // Between-study SD
  real<lower=0, upper=1> w[R]; 
}

transformed parameters{
  real<lower=0> tau_b_sq;           // Between-study variance 
  tau_b_sq = tau_b * tau_b; 
}

model{
  // Prior distributions 
  d ~ normal(0, 10); 
  tau_b ~ normal(0, 2); 
  w ~ normal(0.85, 0.075); 
  
  // Likelihood 
  for (i in 1:N) {
    if (group[i] == 0) {
      // WT studies
      y[i] ~ normal(d, sqrt(se[i]^2 + tau_b^2));
    } else {
      // Mixed studies
      int mix_index = i - (N - R); // Map i to an index in `w`
      y[i] ~ normal(d, sqrt(se[i]^2 / w[mix_index] + tau_b^2));
    }
  }
}", 
"enriching_MA_Norm_V3.stan")

stan.data.enriching.PFS <- list(N = N, 
                                y = PFSdata_WT_Mixed$y,
                                group = PFSdata_WT_Mixed$group, 
                                se = PFSdata_WT_Mixed$y_se, 
                                R = R)

inits <- list(list(w=c(0.8, 0.8, 0.8, 0.8, 0.8)),
              list(w=c(0.9, 0.9, 0.9, 0.9, 0.9)), 
              list(w=c(0.85, 0.85, 0.85, 0.85, 0.85))) 

# fit.wt <- stan(file = "enriching_MA_Norm_V3.stan",
#                data = stan.data.enriching.PFS,
#                chains = 3,
#                pars = c("d", "tau_b_sq"),
#                iter = 4000,
#                init = inits,
#                warmup = 1000,
#                seed = 12345,
#                control = list(adapt_delta = 0.99,
#                               max_treedepth = 15,
#                               stepsize = 0.001))
# saveRDS(fit.wt, "Enriching_PFS_Norm_V3.rds")

enriching_results_PFS_Norm_V3 <- readRDS("Enriching_PFS_Norm_V3.rds")

enriching_results_PFS_Norm_V3_df <- as.data.frame(summary(enriching_results_PFS_Norm_V3)$summary)
enriching_results_PFS_Norm_V3_df <- enriching_results_PFS_Norm_V3_df[-c(3), c(1, 4, 6, 8)]
colnames(enriching_results_PFS_Norm_V3_df) <- c("Mean", "LCI", "Median", "UCI") 
rownames(enriching_results_PFS_Norm_V3_df) <- c("Pooled Mean", "Between-study Variance")
write.csv(enriching_results_PFS_Norm_V3_df, "enriching_results_PFS_Norm_V3_df.csv")

kable(round(enriching_results_PFS_Norm_V3_df, 3)) %>%
  kable_styling(bootstrap_options = "striped")

```

## OS {.tabset}

### Proportions {.unnumbered}

```{r Enriching_OS}

# Remove MT data as this is not used here 
OSdata_WT_Mixed <- OSdata_WTMTMixed %>% select(-c(4,5))
OSdata_WT_Mixed$y <- coalesce(OSdata_WT_Mixed$Y_WT, OSdata_WT_Mixed$Y_Mixed)
OSdata_WT_Mixed$y_se <- coalesce(OSdata_WT_Mixed$se_WT, OSdata_WT_Mixed$se_Mixed)
OSdata_WT_Mixed$group <- ifelse(!is.na(OSdata_WT_Mixed$Y_WT), 0, 1)
N <- nrow(OSdata_WT_Mixed)
R <- sum(OSdata_WT_Mixed$group == 1)

# Create proportion variable in data (this is proportion of MT patients but we need to use proportion of WT patients in model)
OSdata_WT_Mixed$p <- c(NA, NA, NA, NA, NA, NA, NA, NA, 0.373, 0.401, 0.431, 0.42, 0.42)
OSdata_WT_Mixed$p <- 1 - OSdata_WT_Mixed$p

stan.data.enriching.OS <- list(N = N, 
                                y = OSdata_WT_Mixed$y,
                                group = OSdata_WT_Mixed$group, 
                                se = OSdata_WT_Mixed$y_se, 
                                R = R, 
                                w = OSdata_WT_Mixed$p[(N-R+1):N])

# fit.wt <- stan(file = "enriching_MA.stan",
#                data = stan.data.enriching.OS,
#                chains = 3,
#                pars = c("d", "tau_b_sq"),
#                iter = 4000,
#                warmup = 1000,
#                seed = 12345,
#                control = list(adapt_delta = 0.99,
#                               max_treedepth = 15,
#                               stepsize = 0.001))
# saveRDS(fit.wt, "Enriching_OS.rds")

enriching_results_OS <- readRDS("Enriching_OS.rds")

enriching_results_OS_df <- as.data.frame(summary(enriching_results_OS)$summary)
enriching_results_OS_df <- enriching_results_OS_df[-c(3), c(1, 4, 6, 8)]
colnames(enriching_results_OS_df) <- c("Mean", "LCI", "Median", "UCI") 
rownames(enriching_results_OS_df) <- c("Pooled Mean", "Between-study Variance")
write.csv(enriching_results_OS_df, "enriching_results_OS_df.csv")

kable(round(enriching_results_OS_df, 3)) %>%
  kable_styling(bootstrap_options = "striped")

```

### N(0.15, 0.075) {.unnumbered}

```{r enriching_OS_Norm_V1}

rm(list = ls())
load("alldata.RData")

# Remove MT data as this is not used here 
OSdata_WT_Mixed <- OSdata_WTMTMixed %>% select(-c(4,5))
OSdata_WT_Mixed$y <- coalesce(OSdata_WT_Mixed$Y_WT, OSdata_WT_Mixed$Y_Mixed)
OSdata_WT_Mixed$y_se <- coalesce(OSdata_WT_Mixed$se_WT, OSdata_WT_Mixed$se_Mixed)
OSdata_WT_Mixed$group <- ifelse(!is.na(OSdata_WT_Mixed$Y_WT), 0, 1)
N <- nrow(OSdata_WT_Mixed)
R <- sum(OSdata_WT_Mixed$group == 1)

writeLines("

data{
  int<lower=1> N;                   // Number of studies 
  real y[N];                        // Observed outcomes 
  int<lower=0, upper=1> group[N];   // Study type 0 = WT, 1 = Mixed 
  real<lower=0> se[N];              // SEs of observations 
  int<lower=1> R;                   // Number of mixed studies 
}

parameters{
  real d;                           // Pooled treatment effect 
  real<lower=0> tau_b;              // Between-study SD
  real<lower=0, upper=1> w[R]; 
}

transformed parameters{
  real<lower=0> tau_b_sq;           // Between-study variance 
  tau_b_sq = tau_b * tau_b; 
}

model{
  // Prior distributions 
  d ~ normal(0, 10); 
  tau_b ~ normal(0, 2); 
  w ~ normal(0.15,0.075); 
  
  // Likelihood 
  for (i in 1:N) {
    if (group[i] == 0) {
      // WT studies
      y[i] ~ normal(d, sqrt(se[i]^2 + tau_b^2));
    } else {
      // Mixed studies
      int mix_index = i - (N - R); // Map i to an index in `w`
      y[i] ~ normal(d, sqrt(se[i]^2 / w[mix_index] + tau_b^2));
    }
  }
}", 
"enriching_MA_Norm_V1.stan")

stan.data.enriching.OS <- list(N = N, 
                                y = OSdata_WT_Mixed$y,
                                group = OSdata_WT_Mixed$group, 
                                se = OSdata_WT_Mixed$y_se, 
                                R = R)

inits <- list(list(w=c(0.1, 0.1, 0.1, 0.1, 0.1)),
              list(w=c(0.2, 0.2, 0.2, 0.2, 0.2)), 
              list(w=c(0.15, 0.15, 0.15, 0.15, 0.15))) 

# fit.wt <- stan(file = "enriching_MA_Norm_V1.stan",
#                data = stan.data.enriching.OS,
#                chains = 3,
#                pars = c("d", "tau_b_sq"),
#                iter = 4000,
#                init = inits,
#                warmup = 1000,
#                seed = 12345,
#                control = list(adapt_delta = 0.99,
#                               max_treedepth = 15,
#                               stepsize = 0.001))
# saveRDS(fit.wt, "Enriching_OS_Norm_V1.rds")

enriching_results_OS_Norm_V1 <- readRDS("Enriching_OS_Norm_V1.rds")

enriching_results_OS_Norm_V1_df <- as.data.frame(summary(enriching_results_OS_Norm_V1)$summary)
enriching_results_OS_Norm_V1_df <- enriching_results_OS_Norm_V1_df[-c(3), c(1, 4, 6, 8)]
colnames(enriching_results_OS_Norm_V1_df) <- c("Mean", "LCI", "Median", "UCI") 
rownames(enriching_results_OS_Norm_V1_df) <- c("Pooled Mean", "Between-study Variance")
write.csv(enriching_results_OS_Norm_V1_df, "enriching_results_OS_Norm_V1_df.csv")

kable(round(enriching_results_OS_Norm_V1_df, 3)) %>%
  kable_styling(bootstrap_options = "striped")

```

### N(0.5, 0.1) {.unnumbered}

```{r enriching_OS_Norm_V2}

rm(list = ls())
load("alldata.RData")

# Remove MT data as this is not used here 
OSdata_WT_Mixed <- OSdata_WTMTMixed %>% select(-c(4,5))
OSdata_WT_Mixed$y <- coalesce(OSdata_WT_Mixed$Y_WT, OSdata_WT_Mixed$Y_Mixed)
OSdata_WT_Mixed$y_se <- coalesce(OSdata_WT_Mixed$se_WT, OSdata_WT_Mixed$se_Mixed)
OSdata_WT_Mixed$group <- ifelse(!is.na(OSdata_WT_Mixed$Y_WT), 0, 1)
N <- nrow(OSdata_WT_Mixed)
R <- sum(OSdata_WT_Mixed$group == 1)

writeLines("

data{
  int<lower=1> N;                   // Number of studies 
  real y[N];                        // Observed outcomes 
  int<lower=0, upper=1> group[N];   // Study type 0 = WT, 1 = Mixed 
  real<lower=0> se[N];              // SEs of observations 
  int<lower=1> R;                   // Number of mixed studies 
}

parameters{
  real d;                           // Pooled treatment effect 
  real<lower=0> tau_b;              // Between-study SD
  real<lower=0, upper=1> w[R]; 
}

transformed parameters{
  real<lower=0> tau_b_sq;           // Between-study variance 
  tau_b_sq = tau_b * tau_b; 
}

model{
  // Prior distributions 
  d ~ normal(0, 10); 
  tau_b ~ normal(0, 2); 
  w ~ normal(0.5, 0.1); 
  
  // Likelihood 
  for (i in 1:N) {
    if (group[i] == 0) {
      // WT studies
      y[i] ~ normal(d, sqrt(se[i]^2 + tau_b^2));
    } else {
      // Mixed studies
      int mix_index = i - (N - R); // Map i to an index in `w`
      y[i] ~ normal(d, sqrt(se[i]^2 / w[mix_index] + tau_b^2));
    }
  }
}", 
"enriching_MA_Norm_V2.stan")

stan.data.enriching.OS <- list(N = N, 
                                y = OSdata_WT_Mixed$y,
                                group = OSdata_WT_Mixed$group, 
                                se = OSdata_WT_Mixed$y_se, 
                                R = R)

inits <- list(list(w=c(0.4, 0.4, 0.4, 0.4, 0.4)),
              list(w=c(0.5, 0.5, 0.5, 0.5, 0.5)), 
              list(w=c(0.6, 0.6, 0.6, 0.6, 0.6))) 

# fit.wt <- stan(file = "enriching_MA_Norm_V2.stan",
#                data = stan.data.enriching.OS,
#                chains = 3,
#                pars = c("d", "tau_b_sq"),
#                iter = 4000,
#                init = inits,
#                warmup = 1000,
#                seed = 12345,
#                control = list(adapt_delta = 0.99,
#                               max_treedepth = 15,
#                               stepsize = 0.001))
# saveRDS(fit.wt, "Enriching_OS_Norm_V2.rds")

enriching_results_OS_Norm_V2 <- readRDS("Enriching_OS_Norm_V2.rds")

enriching_results_OS_Norm_V2_df <- as.data.frame(summary(enriching_results_OS_Norm_V2)$summary)
enriching_results_OS_Norm_V2_df <- enriching_results_OS_Norm_V2_df[-c(3), c(1, 4, 6, 8)]
colnames(enriching_results_OS_Norm_V2_df) <- c("Mean", "LCI", "Median", "UCI") 
rownames(enriching_results_OS_Norm_V2_df) <- c("Pooled Mean", "Between-study Variance")
write.csv(enriching_results_OS_Norm_V2_df, "enriching_results_OS_Norm_V2_df.csv")

kable(round(enriching_results_OS_Norm_V2_df, 3)) %>%
  kable_styling(bootstrap_options = "striped")

```

### N(0.85, 0.075) {.unnumbered}

```{r enriching_OS_Norm_V3}

rm(list = ls())
load("alldata.RData")

# Remove MT data as this is not used here 
OSdata_WT_Mixed <- OSdata_WTMTMixed %>% select(-c(4,5))
OSdata_WT_Mixed$y <- coalesce(OSdata_WT_Mixed$Y_WT, OSdata_WT_Mixed$Y_Mixed)
OSdata_WT_Mixed$y_se <- coalesce(OSdata_WT_Mixed$se_WT, OSdata_WT_Mixed$se_Mixed)
OSdata_WT_Mixed$group <- ifelse(!is.na(OSdata_WT_Mixed$Y_WT), 0, 1)
N <- nrow(OSdata_WT_Mixed)
R <- sum(OSdata_WT_Mixed$group == 1)

writeLines("

data{
  int<lower=1> N;                   // Number of studies 
  real y[N];                        // Observed outcomes 
  int<lower=0, upper=1> group[N];   // Study type 0 = WT, 1 = Mixed 
  real<lower=0> se[N];              // SEs of observations 
  int<lower=1> R;                   // Number of mixed studies 
}

parameters{
  real d;                           // Pooled treatment effect 
  real<lower=0> tau_b;              // Between-study SD
  real<lower=0, upper=1> w[R]; 
}

transformed parameters{
  real<lower=0> tau_b_sq;           // Between-study variance 
  tau_b_sq = tau_b * tau_b; 
}

model{
  // Prior distributions 
  d ~ normal(0, 10); 
  tau_b ~ normal(0, 2); 
  w ~ normal(0.85, 0.075); 
  
  // Likelihood 
  for (i in 1:N) {
    if (group[i] == 0) {
      // WT studies
      y[i] ~ normal(d, sqrt(se[i]^2 + tau_b^2));
    } else {
      // Mixed studies
      int mix_index = i - (N - R); // Map i to an index in `w`
      y[i] ~ normal(d, sqrt(se[i]^2 / w[mix_index] + tau_b^2));
    }
  }
}", 
"enriching_MA_Norm_V3.stan")

stan.data.enriching.OS <- list(N = N, 
                                y = OSdata_WT_Mixed$y,
                                group = OSdata_WT_Mixed$group, 
                                se = OSdata_WT_Mixed$y_se, 
                                R = R)

inits <- list(list(w=c(0.8, 0.8, 0.8, 0.8, 0.8)),
              list(w=c(0.9, 0.9, 0.9, 0.9, 0.9)), 
              list(w=c(0.85, 0.85, 0.85, 0.85, 0.85))) 

# fit.wt <- stan(file = "enriching_MA_Norm_V3.stan",
#                data = stan.data.enriching.OS,
#                chains = 3,
#                pars = c("d", "tau_b_sq"),
#                iter = 4000,
#                init = inits,
#                warmup = 1000,
#                seed = 12345,
#                control = list(adapt_delta = 0.99,
#                               max_treedepth = 15,
#                               stepsize = 0.001))
# saveRDS(fit.wt, "Enriching_OS_Norm_V3.rds")

enriching_results_OS_Norm_V3 <- readRDS("Enriching_OS_Norm_V3.rds")

enriching_results_OS_Norm_V3_df <- as.data.frame(summary(enriching_results_OS_Norm_V3)$summary)
enriching_results_OS_Norm_V3_df <- enriching_results_OS_Norm_V3_df[-c(3), c(1, 4, 6, 8)]
colnames(enriching_results_OS_Norm_V3_df) <- c("Mean", "LCI", "Median", "UCI") 
rownames(enriching_results_OS_Norm_V3_df) <- c("Pooled Mean", "Between-study Variance")
write.csv(enriching_results_OS_Norm_V3_df, "enriching_results_OS_Norm_V3_df.csv")

kable(round(enriching_results_OS_Norm_V3_df, 3)) %>%
  kable_styling(bootstrap_options = "striped")

```

# Informative Prior {.tabset}

## PFS

```{r Informative_Prior_PFS}

# First do analysis of Mixed data only using a normal pairwise MA 

rm(list = ls())
load("alldata.RData")

N <- nrow(PFSdata_WTMTMixed)
R <- sum(!is.na(PFSdata_WTMTMixed$Y_Mixed))

PFSdata_Mix <- PFSdata_WTMTMixed[(N-R+1):N, ]

# Create Stan file for analysis
writeLines("
           
data {
  int<lower=1> N;                // Number of studies
  real Y[N];                     // Observed treatment effect
  real<lower=0> se[N];           // Observed SE
}

parameters {
  real delta_raw[N];             // Non-centered true treatment effects
  real d;                        // Pooled treatment effect
  real<lower=0> tau_b;           // Between-study SD
}

transformed parameters {
  real<lower=0> tau_b_sq;        // Between-study variance
  real delta[N];                 // Centered true treatment effects

  tau_b_sq = tau_b * tau_b;

  // Non-centered parameterization for delta
  for (i in 1:N) {
    delta[i] = d + tau_b * delta_raw[i];
  }
}

model {
  // Prior Distributions
  d ~ normal(0, 10);
  tau_b ~ normal(0, 2);
  delta_raw ~ normal(0, 1);      // Standard normal prior for non-centered delta

  // Likelihood
  for (i in 1:N) {
    Y[i] ~ normal(delta[i], se[i]);
  }
}
", 
"pairwise_MA.stan")

N <- nrow(PFSdata_Mix)
informative.prior.data.PFS <- list(N = N, 
                                   Y = PFSdata_Mix$Y_Mixed, 
                                   se = PFSdata_Mix$se_Mixed)

# stand.alone.mix.PFS <- stan(file = "pairwise_MA.stan",
#                             data = informative.prior.data.PFS,
#                             chains = 3,
#                             pars = c("d", "tau_b"),
#                             iter = 4000,
#                             warmup = 1000,
#                             seed = 12345,
#                             control = list(adapt_delta = 0.9999,
#                                            max_treedepth = 10,
#                                            stepsize = 0.001))
# saveRDS(stand.alone.mix.PFS, "stand_alone_mix_PFS.rds")

stand_alone_mix_PFS <- readRDS("stand_alone_mix_PFS.rds")

stand_alone_mix_PFS_df <- as.data.frame(summary(stand_alone_mix_PFS)$summary)
stand_alone_mix_PFS_df <- stand_alone_mix_PFS_df[-c(3), c(1, 4, 6, 8)]
colnames(stand_alone_mix_PFS_df) <- c("Mean", "LCI", "Median", "UCI") 
rownames(stand_alone_mix_PFS_df) <- c("Pooled Mean", "Between-study SD")
write.csv(stand_alone_mix_PFS_df, "stand_alone_mix_PFS_df.csv")

mu <- stand_alone_mix_PFS_df$Mean[1]
se_Mix <- stand_alone_mix_PFS_df$Median[2] 

# Now do the analysis of the WT data using the informative prior from analysis of Mixed data

writeLines("data {
int<lower=1> N; // the number of RCTs
real y_WT [N]; // the effect in RCTs
real<lower=0> se_WT[N]; //the standard error in RCTs
real mu; //the estimated effect of the RWE studies
real se_Mix; //the standard error of the estimated effect of the RWE studies
}

parameters {
real d;
real<lower=0> tau_b;
real<lower=0,upper=1> w; // the variance inflation factor
}

transformed parameters {
real s = se_Mix/sqrt(w);
real<lower=0> tau_b_sq = tau_b * tau_b; 
}

model {
//prior distributions
d ~ normal(mu, s);
tau_b ~ normal(0, 2);
w ~ beta(0.25,1); // Low level of trust in results - cannot use unif(0.3, 0.7) as leads to many divergent transitions. 
//likelihood
for( i in 1:N)
{ y_WT[i]~normal(d, se_WT[i]+tau_b); }
}", 

"Informative_Prior.stan")

N <- nrow(PFSdata_WTMT)

informative.prior.data.PFS <- list(N = N, 
                                   y_WT = PFSdata_WTMT$Y_WT, 
                                   se_WT = PFSdata_WTMT$se_WT, 
                                   mu = mu, 
                                   se_Mix = se_Mix)

# fit.wt <- stan(file = "Informative_Prior.stan",
#                data = informative.prior.data.PFS,
#                chains = 3,
#                pars = c("d", "tau_b_sq"),
#                iter = 4000,
#                warmup = 1000,
#                seed = 12345,
#                control = list(adapt_delta = 0.99,
#                               max_treedepth = 15,
#                               stepsize = 0.001))
# saveRDS(fit.wt, "informative_prior_PFS.rds")

out_informative_prior_PFS <- readRDS("informative_prior_PFS.rds")

out_informative_prior_PFS <- as.data.frame(summary(out_informative_prior_PFS)$summary)
out_informative_prior_PFS <- out_informative_prior_PFS[-c(3), c(1, 4, 6, 8)]
colnames(out_informative_prior_PFS) <- c("Mean", "LCI", "Median", "UCI")
rownames(out_informative_prior_PFS) <- c("Pooled Mean", "Between-study Variance")
write.csv(out_informative_prior_PFS, "out_informative_prior_PFS.csv")

kable(round(out_informative_prior_PFS, 3)) %>% 
  kable_styling(bootstrap_options = "striped")

```

## OS 

```{r Informative_Prior_OS}

# First do analysis of Mixed data only using a normal pairwise MA 

N <- nrow(OSdata_WTMTMixed)
R <- sum(!is.na(OSdata_WTMTMixed$Y_Mixed))

OSdata_Mix <- OSdata_WTMTMixed[(N-R+1):N, ]

# Create Stan file for analysis
writeLines("
           
data {
  int<lower=1> N;                // Number of studies
  real Y[N];                     // Observed treatment effect
  real<lower=0> se[N];           // Observed SE
}

parameters {
  real delta_raw[N];             // Non-centered true treatment effects
  real d;                        // Pooled treatment effect
  real<lower=0> tau_b;           // Between-study SD
}

transformed parameters {
  real<lower=0> tau_b_sq;        // Between-study variance
  real delta[N];                 // Centered true treatment effects

  tau_b_sq = tau_b * tau_b;

  // Non-centered parameterization for delta
  for (i in 1:N) {
    delta[i] = d + tau_b * delta_raw[i];
  }
}

model {
  // Prior Distributions
  d ~ normal(0, 10);
  tau_b ~ normal(0, 2);
  delta_raw ~ normal(0, 1);      // Standard normal prior for non-centered delta

  // Likelihood
  for (i in 1:N) {
    Y[i] ~ normal(delta[i], se[i]);
  }
}
", 
"pairwise_MA.stan")

N <- nrow(OSdata_Mix)
informative.prior.data.OS <- list(N = N, 
                                   Y = OSdata_Mix$Y_Mixed, 
                                   se = OSdata_Mix$se_Mixed)

# stand.alone.mix.OS <- stan(file = "pairwise_MA.stan",
#                             data = informative.prior.data.OS,
#                             chains = 3,
#                             pars = c("d", "tau_b"),
#                             iter = 4000,
#                             warmup = 1000,
#                             seed = 12345,
#                             control = list(adapt_delta = 0.9999,
#                                            max_treedepth = 10,
#                                            stepsize = 0.001))
# saveRDS(stand.alone.mix.OS, "stand_alone_mix_OS.rds")

stand_alone_mix_OS <- readRDS("stand_alone_mix_OS.rds")

stand_alone_mix_OS_df <- as.data.frame(summary(stand_alone_mix_OS)$summary)
stand_alone_mix_OS_df <- stand_alone_mix_OS_df[-c(3), c(1, 4, 6, 8)]
colnames(stand_alone_mix_OS_df) <- c("Mean", "LCI", "Median", "UCI") 
rownames(stand_alone_mix_OS_df) <- c("Pooled Mean", "Between-study SD")
write.csv(stand_alone_mix_OS_df, "stand_alone_mix_OS_df.csv")

mu <- stand_alone_mix_OS_df$Mean[1]
se_Mix <- stand_alone_mix_OS_df$Median[2] 

# Now do the analysis of the WT data using the informative prior from analysis of Mixed data

writeLines("data {
int<lower=1> N; // the number of RCTs
real y_WT [N]; // the effect in RCTs
real<lower=0> se_WT[N]; //the standard error in RCTs
real mu; //the estimated effect of the RWE studies
real se_Mix; //the standard error of the estimated effect of the RWE studies
}

parameters {
real d;
real<lower=0> tau_b;
real<lower=0,upper=1> w; // the variance inflation factor
}

transformed parameters {
real s = se_Mix/sqrt(w);
real<lower=0> tau_b_sq = tau_b * tau_b; 
}

model {
//prior distributions
d ~ normal(mu, s);
tau_b ~ normal(0, 2);
w ~ beta(0.25,1); // Low level of trust in results - cannot use unif(0.3, 0.7) as leads to many divergent transitions. 
//likelihood
for( i in 1:N)
{ y_WT[i]~normal(d, se_WT[i]+tau_b); }
}", 

"Informative_Prior.stan")

N <- nrow(OSdata_WTMT)

informative.prior.data.OS <- list(N = N, 
                                   y_WT = OSdata_WTMT$Y_WT, 
                                   se_WT = OSdata_WTMT$se_WT, 
                                   mu = mu, 
                                   se_Mix = se_Mix)

# fit.wt <- stan(file = "Informative_Prior.stan",
#                data = informative.prior.data.OS,
#                chains = 3,
#                pars = c("d", "tau_b_sq"),
#                iter = 4000,
#                warmup = 1000,
#                seed = 12345,
#                control = list(adapt_delta = 0.99,
#                               max_treedepth = 15,
#                               stepsize = 0.001))
# saveRDS(fit.wt, "informative_prior_OS.rds")

out_informative_prior_OS <- readRDS("informative_prior_OS.rds")

out_informative_prior_OS <- as.data.frame(summary(out_informative_prior_OS)$summary)
out_informative_prior_OS <- out_informative_prior_OS[-c(3), c(1, 4, 6, 8)]
colnames(out_informative_prior_OS) <- c("Mean", "LCI", "Median", "UCI")
rownames(out_informative_prior_OS) <- c("Pooled Mean", "Between-study Variance")
write.csv(out_informative_prior_OS, "out_informative_prior_OS.csv")

kable(round(out_informative_prior_OS, 3)) %>% 
  kable_styling(bootstrap_options = "striped")

```
